# Supplementary material for: Alterations in Skeletal Muscle mRNA Abundance in Response to Ethyl-Cellulose Rumen-Protected Methionine during the Periparturient Period in Dairy Cows
Source: Animals (Basel). 2022 Jun 26;12(13):1641. doi: 10.3390/ani12131641 (PMC9264958; doi:10.3390/ani12131641)
Supplement: Supplementary file 1 [file animals-12-01641-s001.zip]

Archive with 1 entries (1 files):
- animals-1741421-supplementary.pdf
